# Supplementary material for: Portuguese Propolis Antitumoral Activity in Melanoma Involves ROS Production and Induction of Apoptosis
Source: Molecules. 2022 May 31;27(11):3533. doi: 10.3390/molecules27113533 (PMC9182411; doi:10.3390/molecules27113533)
Supplement: Supplementary file 1 [file molecules-27-03533-s001.zip]

Archive with 1 entries (1 files):
- molecules-1660302-supplementary.pdf
